# Supplementary material for: Empowering Pharmacists in Heartburn Management: Practical Insights for OTC Treatment and Self-Care
Source: Pharmacy (Basel). 2025 Sep 2;13(5):124. doi: 10.3390/pharmacy13050124 (PMC12452338; doi:10.3390/pharmacy13050124)
Supplement: Supplementary file 1 [file pharmacy-13-00124-s001.zip]

Archive with 1 entries (1 files):
- pharmacy-3711590-supplementary.pdf
